# Supplementary material for: Abnormal serum microRNA profiles in tuberous sclerosis are normalized during treatment with everolimus: possible clinical implications
Source: Orphanet J Rare Dis. 2016 Sep 29;11:129. doi: 10.1186/s13023-016-0512-1 (PMC5041396; doi:10.1186/s13023-016-0512-1)
Supplement: Additional file 2: Table S2. — Univariate comparison results of miRNA expression in patients with tuberous sclerosis (TSC) before treatment and the control group. (XLSX 25 kb) [file 13023_2016_512_MOESM2_ESM.xlsx]

## Sheet: Sheet1
Additional file: Table S2 - Univariate comparison results of miRNA expression in patients with tuberous sclerosis (TSC) before treatment and the control group.
	p value	Benjamini-Hochberg False Discovery Rate	Fold change of expression TSC/Controls	Average patients with TSC	Standard deviation in patients with TSC	Average Controls	Standard deviation Controls
hsa-miR-142-5p	1.2241e-05	0.000974645	0.458072	-1.64609	0.493962	-0.519739	0.336442
hsa-miR-199a-5p	1.4333e-05	0.000974645	0.280125	-2.89363	0.465033	-1.05777	0.734182
hsa-miR-142-3p	0.000322827	0.0146348	0.515013	0.819786	0.375514	1.7771	0.570824
hsa-miR-136-5p	0.000529607	0.0156127	0.32321	-3.98235	0.690025	-2.35289	0.766385
hsa-miR-130a-3p	0.000573995	0.0156127	1.90137	-0.769234	0.464065	-1.69627	0.527844
hsa-miR-378a-3p	0.000692499	0.0156966	2.27885	-0.597331	0.483664	-1.78563	0.753771
hsa-miR-192-5p	0.00168711	0.0286809	1.92217	-2.19537	0.617706	-3.13811	0.381788
hsa-miR-130b-3p	0.00168036	0.0286809	1.60416	-4.15743	0.378895	-4.83925	0.322537
hsa-miR-25-3p	0.00266978	0.0389066	1.62671	1.14382	0.410231	0.44187	0.488328
hsa-miR-215-5p	0.00291939	0.0389066	2.212	-3.3517	0.627947	-4.49705	0.637251
hsa-miR-222-3p	0.00314686	0.0389066	2.15907	-0.162469	0.559876	-1.27288	0.741052
hsa-miR-423-5p	0.00469254	0.0531821	1.59703	1.88058	0.343936	1.20519	0.565836
hsa-miR-339-5p	0.00538895	0.0563767	0.448238	-3.76102	0.903122	-2.60335	0.572079
hsa-miR-320a	0.0129116	0.109749	1.60175	2.31015	0.490136	1.63051	0.576717
hsa-miR-532-5p	0.012766	0.109749	1.84993	-4.18563	0.185343	-5.0731	0.694091
hsa-miR-223-3p	0.0129002	0.109749	0.619554	4.09261	0.554259	4.78331	0.473458
hsa-miR-18a-5p	0.0148652	0.118922	0.57624	-2.75859	0.732298	-1.96334	0.579373
hsa-miR-181a-5p	0.0190109	0.136897	0.528372	-1.94573	0.760704	-1.02536	0.835034
hsa-miR-22-3p	0.0191253	0.136897	1.63867	0.629023	0.467121	-0.0835	0.74042
hsa-miR-1972	0.0202396	0.137629	2.53014	1.62586	0.792988	0.286637	1.42995
hsa-miR-122-5p	0.0212655	0.137719	2.90702	-0.417291	1.42171	-1.95683	1.04636
hsa-miR-26a-5p	0.0247097	0.14611	0.592097	-1.91933	0.586292	-1.16323	0.732867
hsa-miR-140-3p	0.0244107	0.14611	1.61468	0.376273	0.618389	-0.314974	0.63984
hsa-miR-497-5p	0.0267916	0.151819	2.17699	-1.80042	0.884489	-2.92275	1.06042
hsa-miR-320c	0.0288685	0.157045	1.81445	-0.812276	0.805828	-1.67181	0.812657
hsa-let-7d-3p	0.0369967	0.191171	1.51712	-0.0973969	0.714639	-0.698733	0.449316
hsa-miR-144-3p	0.037953	0.191171	0.472491	1.07284	0.987724	2.15448	1.16455
hsa-miR-363-3p	0.0545995	0.265198	1.54757	-1.66882	0.72326	-2.29882	0.644974
hsa-miR-16-2-3p	0.077574	0.31195	1.62164	-2.01324	0.873958	-2.7107	0.744637
hsa-miR-24-3p	0.0802812	0.31195	1.42275	1.88112	0.680719	1.37244	0.538375
hsa-miR-15a-5p	0.0769887	0.31195	1.59695	2.68355	0.927864	2.00823	0.659639
hsa-miR-495-3p	0.0700311	0.31195	0.626554	-4.65121	0.573782	-3.97672	0.628495
hsa-let-7d-5p	0.0800648	0.31195	0.618817	-2.16976	0.849261	-1.47734	0.819878
hsa-miR-16-5p	0.0758762	0.31195	1.34823	5.85714	0.55242	5.42607	0.467496
hsa-miR-22-5p	0.0750774	0.31195	1.48573	-2.21482	0.750071	-2.78599	0.558412
hsa-miR-338-3p	0.0839232	0.317043	0.558913	-4.86274	0.506205	-4.02343	0.805202
hsa-miR-30d-5p	0.0889402	0.326915	0.702836	-1.5949	0.666455	-1.08615	0.596879
hsa-miR-151a-3p	0.0965867	0.332021	0.633911	-4.6483	0.840022	-3.99066	0.640433
hsa-miR-103a-3p	0.0976532	0.332021	0.751109	1.02378	0.430265	1.43669	0.611067
hsa-miR-27b-3p	0.0970718	0.332021	0.72854	-1.24515	0.707107	-0.788233	0.425898
hsa-miR-320b	0.124742	0.388037	1.37876	0.785237	0.614809	0.32187	0.670883
hsa-miR-99a-5p	0.125541	0.388037	1.74535	-2.92677	0.787944	-3.73029	1.26611
hsa-miR-92a-3p	0.12408	0.388037	1.39611	2.94733	0.693893	2.46591	0.639529
hsa-miR-188-5p	0.120923	0.388037	1.94194	-3.95436	1.00414	-4.91186	1.04708
hsa-miR-30a-5p	0.136593	0.39694	2.11593	-4.55442	0.711404	-5.63571	1.27638
hsa-miR-93-5p	0.145923	0.39694	1.25556	0.972646	0.503494	0.644318	0.461711
hsa-miR-154-5p	0.141127	0.39694	0.550616	-4.10647	0.825961	-3.24559	1.08508
hsa-miR-451a	0.146274	0.39694	0.642081	6.10726	0.932919	6.74644	0.94952
hsa-miR-106b-5p	0.134025	0.39694	0.782549	-1.24818	0.336057	-0.894429	0.628721
hsa-miR-486-5p	0.146013	0.39694	1.58638	2.11047	0.90676	1.44473	0.988742
hsa-miR-146a-5p	0.148852	0.39694	1.37418	-0.754276	0.49455	-1.21284	0.824541
hsa-miR-100-5p	0.161822	0.423228	1.79315	-4.13563	1.04208	-4.97813	1.20905
hsa-miR-365a-3p	0.174734	0.445786	1.67259	-3.53851	0.884341	-4.28059	1.19207
hsa-miR-660-5p	0.177003	0.445786	1.42659	-1.47866	0.718837	-1.99122	0.902171
hsa-miR-376c-3p	0.180401	0.446083	0.673252	-3.97734	0.859695	-3.40656	0.858607
hsa-miR-18b-5p	0.184701	0.448559	0.739951	-2.94534	0.660792	-2.51084	0.669016
hsa-miR-27a-3p	0.191768	0.449662	0.744962	-1.81733	0.644211	-1.39257	0.75217
hsa-miR-107	0.191233	0.449662	0.800065	-0.77266	0.505532	-0.450848	0.553153
hsa-miR-150-5p	0.201645	0.464808	1.34677	-0.300161	0.542165	-0.729661	0.869655
hsa-miR-221-3p	0.21915	0.496739	0.768671	-0.693692	0.479606	-0.314131	0.81162
hsa-let-7e-5p	0.238249	0.531178	1.87882	-3.78376	1.64598	-4.69358	1.40934
hsa-miR-15b-3p	0.258943	0.550254	1.41472	-3.35228	0.795241	-3.8528	0.839197
hsa-miR-197-3p	0.257861	0.550254	1.42673	-2.11656	0.962078	-2.62927	0.999904
hsa-miR-425-3p	0.257409	0.550254	0.724745	-4.56413	0.542847	-4.09967	0.728351
hsa-let-7c-5p	0.267492	0.55225	1.33477	-3.12453	0.781897	-3.54112	0.699195
hsa-miR-148b-3p	0.268004	0.55225	0.81341	-1.45601	0.657838	-1.15806	0.470095
hsa-miR-326	0.273333	0.554825	0.759163	-2.1744	0.716384	-1.77688	0.804423
hsa-miR-28-5p	0.28446	0.565281	0.653238	-3.92133	0.789349	-3.30701	1.00938
hsa-miR-125b-5p	0.286797	0.565281	1.48557	-2.76303	1.13235	-3.33405	0.919213
hsa-miR-148a-3p	0.298589	0.577312	1.25472	-2.00004	0.537117	-2.32741	0.759965
hsa-miR-29a-3p	0.301391	0.577312	1.2934	-1.37868	1.03727	-1.74986	0.375484
hsa-miR-101-3p	0.307009	0.579906	0.798512	-0.0322934	0.697659	0.292321	0.683081
hsa-miR-410-3p	0.32971	0.614254	1.53793	-4.5447	0.667581	-5.16569	1.15955
hsa-miR-10b-5p	0.338204	0.621564	1.54833	-3.35384	0.792827	-3.98455	1.61484
hsa-miR-26b-5p	0.349842	0.621688	0.747474	-3.88246	0.536069	-3.46255	1.13072
hsa-let-7b-5p	0.344912	0.621688	0.792797	-1.10153	0.87578	-0.766551	0.652403
hsa-miR-342-3p	0.356556	0.621688	1.24112	-1.41923	0.73281	-1.73088	0.695954
hsa-miR-502-3p	0.353104	0.621688	1.41482	-3.79905	1.01428	-4.29967	0.729528
hsa-miR-126-5p	0.38555	0.658355	1.1962	-2.48895	0.473301	-2.74742	0.74456
hsa-miR-191-5p	0.387268	0.658355	1.23714	-1.70518	0.592714	-2.0122	0.921551
hsa-miR-194-5p	0.395074	0.6602	1.34463	-3.52568	0.628637	-3.95289	1.17347
hsa-miR-128-3p	0.398062	0.6602	0.776129	-3.17817	1.09749	-2.81254	0.659929
hsa-miR-126-3p	0.410661	0.665186	0.85945	1.37394	0.481861	1.59245	0.663923
hsa-miR-382-5p	0.41085	0.665186	1.39516	-3.74939	1.30665	-4.22982	0.871132
hsa-miR-23a-3p	0.417827	0.668524	1.1462	2.41629	0.656971	2.21944	0.363225
hsa-miR-328-3p	0.472011	0.715382	1.29549	-2.45128	1.11416	-2.82477	0.895067
hsa-miR-483-5p	0.473415	0.715382	1.58642	-3.97637	1.25419	-4.64215	2.11068
hsa-miR-30b-5p	0.460736	0.715382	0.865449	-2.17158	0.531303	-1.9631	0.694763
hsa-miR-30c-5p	0.456885	0.715382	0.850574	-1.51137	0.629138	-1.27788	0.73971
hsa-miR-339-3p	0.464002	0.715382	0.71906	-4.11645	1.1742	-3.64063	1.15801
hsa-miR-362-3p	0.480183	0.717637	0.804615	-3.70105	0.726347	-3.38742	0.877049
hsa-miR-409-3p	0.49172	0.719075	1.2353	-3.11857	0.987465	-3.42343	0.718499
hsa-miR-33a-5p	0.488941	0.719075	0.801045	-4.25392	0.931158	-3.93387	0.799692
hsa-miR-425-5p	0.497333	0.719546	0.871536	-1.36991	0.666343	-1.17154	0.613221
hsa-miR-629-5p	0.505475	0.723628	0.790151	-3.19145	1.14364	-2.85165	0.965106
hsa-miR-144-5p	0.514718	0.729184	1.2343	-1.94673	1.17598	-2.25042	0.839627
hsa-miR-185-5p	0.524323	0.729797	0.833266	2.07488	0.584502	2.33803	1.1405
hsa-let-7i-5p	0.525883	0.729797	0.916832	-0.967368	0.500479	-0.842098	0.352921
hsa-miR-23b-3p	0.534279	0.73396	1.08617	0.334795	0.378773	0.215549	0.459004
hsa-let-7a-5p	0.547079	0.744027	0.85459	0.140074	1.06267	0.36677	0.484912
hsa-miR-199a-3p	0.56525	0.756849	0.887259	-1.142	0.541488	-0.969425	0.757953
hsa-miR-566	0.567637	0.756849	1.32776	-4.1088	1.38901	-4.5178	1.29758
hsa-let-7i-3p	0.583541	0.763092	1.1758	-4.30726	0.736687	-4.54089	0.681927
hsa-miR-19a-3p	0.5823	0.763092	0.888586	1.15922	0.83391	1.32964	0.479863
hsa-let-7g-5p	0.591057	0.76556	1.09132	0.387912	0.479286	0.261837	0.549001
hsa-miR-369-3p	0.620061	0.780818	1.24927	-4.20751	1.24713	-4.5286	1.04806
hsa-miR-30e-5p	0.611908	0.780818	0.926254	-1.89767	0.466284	-1.78715	0.490659
hsa-miR-132-3p	0.619805	0.780818	1.2647	-4.10889	1.26728	-4.44768	1.31177
hsa-miR-15b-5p	0.631229	0.787589	0.857654	-3.71772	0.592998	-3.49619	1.06799
hsa-miR-139-5p	0.667454	0.825216	0.851259	-3.96942	1.08911	-3.73709	1.1617
hsa-miR-574-3p	0.676234	0.828539	1.27202	-2.06655	1.14297	-2.41367	1.515
hsa-miR-140-5p	0.691856	0.84011	1.11164	-3.25517	0.768141	-3.40785	0.733894
hsa-miR-98-5p	0.717723	0.856231	0.873939	-5.0328	0.867659	-4.83841	0.947478
hsa-miR-29c-3p	0.712962	0.856231	1.08416	-1.14386	0.768364	-1.26043	0.61844
hsa-miR-136-3p	0.726312	0.858943	0.876254	-4.30163	0.636391	-4.11105	1.17182
hsa-miR-505-3p	0.73744	0.864584	0.899958	-4.81051	0.944928	-4.65844	0.564547
hsa-miR-34a-5p	0.744046	0.864874	1.09423	-4.72192	0.666819	-4.85184	0.732484
hsa-miR-106a-5p	0.767288	0.876901	1.04275	0.799311	0.262695	0.738923	0.578799
hsa-miR-143-3p	0.767108	0.876901	1.06724	-2.75038	0.639812	-2.84427	0.603224
hsa-miR-376a-3p	0.794049	0.892485	0.928397	-3.94544	0.59556	-3.83825	0.879747
hsa-miR-19b-3p	0.79246	0.892485	0.952718	1.99867	0.730937	2.06854	0.387794
hsa-miR-152-3p	0.816444	0.910135	0.941578	-2.92187	0.856683	-2.83503	0.7351
hsa-miR-29b-3p	0.850342	0.940215	0.954216	-3.33334	0.739301	-3.26573	0.711944
hsa-miR-454-3p	0.857564	0.940554	1.05611	-4.39428	0.989169	-4.47304	0.596361
hsa-miR-424-5p	0.893857	0.940715	1.04512	-2.61747	0.899234	-2.68114	1.18542
hsa-miR-590-5p	0.870182	0.940715	1.0472	-3.40364	1.03313	-3.47017	0.459286
hsa-miR-134-5p	0.915079	0.940715	0.968427	-3.45269	0.725182	-3.40641	0.984056
hsa-let-7f-5p	0.902274	0.940715	0.962968	-3.08885	0.869882	-3.03441	1.01709
hsa-miR-301a-3p	0.919964	0.940715	0.960473	-3.99291	1.47234	-3.93473	0.647835
hsa-miR-20a-5p	0.90231	0.940715	0.983458	1.75832	0.457472	1.78238	0.405468
hsa-miR-33b-5p	0.904691	0.940715	1.03371	-4.06326	0.769703	-4.11109	0.836195
hsa-miR-210-3p	0.903271	0.940715	1.03761	-3.29854	0.981961	-3.3518	0.627516
hsa-miR-532-3p	0.916559	0.940715	1.04455	-3.88189	0.980942	-3.94477	1.38172
hsa-miR-32-5p	0.98097	0.995612	1.00759	-1.09284	1.14096	-1.10375	0.760995
hsa-miR-21-5p	0.99185	0.997103	0.998686	2.18357	0.509948	2.18547	0.274633
hsa-miR-151a-5p	0.997103	0.997103	1.00085	-1.41093	0.734454	-1.41215	0.751035
