# Supplementary material for: Abnormal serum microRNA profiles in tuberous sclerosis are normalized during treatment with everolimus: possible clinical implications
Source: Orphanet J Rare Dis. 2016 Sep 29;11:129. doi: 10.1186/s13023-016-0512-1 (PMC5041396; doi:10.1186/s13023-016-0512-1)
Supplement: Additional file 3: Table S3. — Raw expression data (expressed as Ct) of the studied group. TSC - tuberous sclerosis. (XLSX 121 kb) [file 13023_2016_512_MOESM3_ESM.xlsx]

## Sheet: Sheet1
Additional file: Table S3 - Raw expression data (expressed as Ct) of the studied group. TSC - tuberous sclerosis.
Group	TSC2 - pre treatment	TSC2 - pre treatment	TSC2 - pre treatment	TSC2 - pre treatment	TSC2 - pre treatment	TSC1 - pre treatment	TSC1 - pre treatment	TSC1 - pre treatment	TSC1 - pre treatment	No mutations - pre treatement	Control	Control	Control	Control	Control	Control	Control	Control	Control	Control	TSC2 - post treatment	TSC2 - post treatment	TSC2 - post treatment	TSC2 - post treatment	TSC2 - post treatment	TSC1 - post treatment	TSC1 - post treatment	TSC1 - post treatment	TSC1 - post treatment	No mutations - post treatment
Patient ID	725_201	705_201	772_201	738_201	752_201	715_201	712_201	713_201	792_201	748_201	21871	18943	19829	18378	21165581	22232	20840660	19208152	19965	19419203	725_204	705_206	772_206	738_206	752_204 752_205	715_204	712_205	713_205	792_206	748_205
hsa-miR-451a	26.6341	21.6473	25.8559	26.9108	26.0469	25.7976	23.1778	24.4397	26.7136	28.1539	22.226	26.0412	27.9506	23.7685	23.3577	24.676	23.9877	26.9077	22.0253	24.925	23.9861	24.2687	22.9245	27.0001	24.2198	27.9249	23.7823	22.9649	24.5293	25.4557
hsa-miR-144-3p	30.9737	28.225	29.6274	32.5382	31.0753	32.0178	28.388	29.5226	30.3825	32.9713	27.6554	30.9092	31.2286	27.8238	28.0495	29.4153	28.7181	32.0879	27.1056	28.7918	29.2102	29.8124	27.6243	32.2754	30.9322	32.7872	28.551	28.4611	29.5811	31.1799
hsa-miR-19a-3p	31.6005	27.7522	30.773	30.9641	30.9975	31.7959	27.5316	29.0766	31.1978	33.1688	27.885	32.2717	33.1162	30.6762	28.5652	29.7904	28.2445	31.1815	28.2231	30.08	29.1538	29.1503	27.8995	31.2686	29.8213	33.0385	29.1299	28.7668	29.4401	31.1187
hsa-miR-27a-3p	33.4666	32.6051	33.8963	32.9627	34.1284	34.426	30.6571	32.8192	34.4713	35.191	29.6246	35.708	36.0856	34.5491	30.7406	31.9602	31.0659	33.0294	31.1659	33.3266	32.2447	32.16	30.2982	33.3141	32.6153	35.061	31.5203	33.1239	30.8059	33.0653
hsa-miR-29c-3p	33.5623	30.4997	32.9604	32.9385	34.3467	33.8714	29.6947	31.647	33.6722	34.6957	30.0354	35.2136	36.2995	33.077	30.8857	32.2151	31.6797	33.8063	30.3827	32.3394	31.173	32.1271	30.1313	33.1697	31.6756	34.3614	31.9016	31.1148	31.1795	33.1521
hsa-miR-101-3p	31.51	28.7383	31.8008	32.626	32.3272	32.9163	29.2209	30.5668	33.0395	34.0274	29.3261	33.6391	33.9489	30.0558	29.9021	30.6946	30.2972	32.1175	28.9393	31.4862	30.3238	30.7928	28.7852	33.3508	30.8978	33.9983	30.7249	29.3597	30.1477	31.7669
hsa-miR-142-5p	33.3058	31.7229	33.3729	33.3622	33.8458	33.997	30.9282	32.6759	33.7726	35.9278	29.2135	34.873	34.3774	32.0375	30.5128	31.4441	31.2293	32.3679	30.4076	32.0644	31.5112	31.9303	29.4788	33.8863	33.1164	35.4658	32.1928	32.3196	31.0559	33.5298
hsa-miR-29a-3p	34.5523	31.7063	33.2334	32.6793	33.7097	33.9714	29.3849	31.1113	34.1437	35.7447	31.1217	34.9522	35.972	34.0868	31.5246	32.6556	31.958	33.9351	31.7197	32.903	31.8095	31.7637	29.6613	32.5663	31.7973	34.4124	31.958	32.8856	31.6666	33.6028
hsa-miR-19b-3p	30.4877	27.1834	29.9165	29.8274	30.5747	30.6863	26.6412	28.2693	30.7547	32.1223	26.7332	31.6493	31.8845	29.9585	27.658	29.5105	27.6716	30.2316	27.6146	29.7328	28.3339	28.5721	27.0532	30.2673	29.1961	31.5511	28.3027	27.8536	28.693	30.1916
hsa-miR-21-5p	30.326	26.8139	29.4049	28.9068	30.3893	30.2605	27.3552	28.9087	30.7021	31.5471	26.8052	31.2547	31.6497	29.9258	27.6736	28.8663	28.0961	30.2176	27.8936	29.0927	27.8969	27.7909	25.1274	29.6028	28.4964	31.5234	28.4864	28.0256	27.8184	29.5624
hsa-miR-30d-5p	33.2526	30.9722	33.4235	32.6016	33.8434	32.5919	31.8521	32.7539	34.6666	36.4413	29.7136	35.0805	35.467	32.8145	31.2004	31.5995	31.6365	31.7634	31.2399	33.6762	32.4746	31.9257	30.4973	33.078	32.0437	35.5084	32.9343	31.9582	31.518	33.9671
hsa-miR-22-3p	31.899	28.9189	31.642	31.3229	31.1143	31.2051	28.571	30.1712	31.9526	33.363	29.0731	33.5376	33.9644	33.8002	29.5945	31.183	29.7287	32.012	29.3482	31.9233	29.6275	30.383	28.9751	31.2912	29.7906	33.1031	29.6777	29.5983	30.4902	32.3431
hsa-miR-425-5p	33.9946	30.0956	32.5944	33.7526	33.3309	34.1646	31.5706	32.863	33.185	34.5981	29.5577	34.4699	36.6461	33.0567	30.843	32.4616	31.544	33.0699	30.663	32.7336	32.145	31.3704	30.2782	32.2763	32.2341	34.9396	31.2495	31.3327	32.228	32.5564
hsa-miR-130a-3p	32.2233	30.1784	32.6883	32.6453	32.8539	32.5897	30.3461	31.9974	33.3075	35.3127	30.4742	35.2227	35.7846	34.8173	31.5038	32.6915	31.4803	33.2765	31.3044	33.7374	30.7309	31.519	30.7366	32.8068	31.4468	34.5621	30.7543	31.1859	32.1773	33.4565
hsa-miR-15a-5p	29.5936	25.4957	28.5446	29.555	29.8626	28.1437	27.0378	28.8025	31.9079	30.6713	26.6339	30.667	31.4711	29.794	28.6065	29.6474	27.8465	31.1495	28.2128	29.2191	27.5606	29.3532	27.5659	30.2595	28.5919	30.7982	27.5971	26.304	29.5027	29.005
hsa-miR-221-3p	32.2169	31.1072	32.4604	32.2237	32.8173	32.3524	30.2936	32.1758	32.8589	34.8809	28.0244	33.4758	34.4845	33.6808	30.0421	31.6953	30.7312	31.0143	30.595	32.7279	30.2516	31.0746	29.5226	31.2375	31.5156	34.2696	30.4948	31.5737	30.8729	32.8926
hsa-miR-16-5p	26.5384	22.523	26.0327	26.545	25.735	26.0838	24.1048	25.3495	26.9744	27.9922	23.4991	27.8553	29.2923	26.3056	24.8657	25.9898	24.5	26.5317	23.745	26.4848	24.7274	24.2928	23.9932	26.3544	24.3705	27.7814	24.5276	23.8751	25.5888	25.9371
hsa-miR-30b-5p	33.6342	32.7245	33.6603	33.7456	34.7745	33.6801	32.2684	32.5633	35.0847	36.0303	30.0263	35.5954	36.677	33.5219	32.6049	31.934	32.6987	33.1568	32.5463	34.1999	31.7186	32.572	30.9697	34.3704	33.2103	35.5421	31.9445	32.3265	32.4733	34.7708
hsa-miR-363-3p	34.2149	30.3931	32.9612	34.6225	33.1336	33.2794	31.1072	32.4858	34.8616	36.0791	31.7902	35.83	35.7077	34.3801	32.4709	33.7767	31.9747	35.3436	31.9685	33.0759	32.6328	32.8921	31.6455	35.568	32.0039	34.1511	32.2528	31.5381	33.2767	34.035
hsa-miR-140-3p	32.3017	28.6857	30.9556	31.7596	32.4948	32.0156	29.2561	30.3035	31.6676	33.2474	29.1651	33.495	34.118	33.3064	29.9338	31.0219	30.0659	33.1411	29.8501	32.3825	29.8172	30.2664	29.299	32.1132	31.0875	32.9256	30.6544	29.8651	30.2597	31.8154
hsa-miR-27b-3p	32.524	31.7459	33.4666	31.7433	32.8954	33.7892	30.679	32.1985	34.3891	35.4706	29.6673	34.5534	34.2691	33.6244	30.6534	31.6088	31.3778	32.0848	30.6203	32.7531	31.3692	32.1753	30.045	33.9482	32.7705	34.815	31.0984	32.2085	31.2758	33.0865
hsa-miR-191-5p	34.3427	31.6071	32.8339	33.6008	33.3466	32.9133	32.4768	32.6632	35.277	34.4407	29.4591	36.2287	36.052	35.2591	32.2823	32.701	32.1378	32.5179	32.0944	34.7196	32.146	32.0433	30.992	32.9615	33.1515	34.2123	31.6299	32.9983	33.6763	33.8969
hsa-miR-146a-5p	32.1214	31.54	32.6758	32.6648	32.0735	32.6976	30.4838	32.3497	33.2179	34.1684	29.4871	36.4605	35.583	33.4928	30.9411	31.7399	31.4448	31.7903	31.2046	33.3144	31.1833	31.1299	30.534	32.5444	31.2973	34.0756	31.0231	32.4879	31.6293	32.8084
hsa-miR-424-5p	33.6358	33.077	34.7318	34.455	35.0281	34.683	32.0396	33.9534	36.8003	34.221	33.093	36.2841	35.2615	35.427	31.476	32.8401	32.7813	36.6384	32.7314	33.6086	33.5712	34.1928	30.8998	35.0573	34.706	34.8545	32.4747	32.0915	32.5204	32.9649
hsa-miR-107	32.7876	29.7209	32.3284	32.8656	32.2684	32.5647	30.5346	31.8369	34.7085	34.5611	28.7001	33.9059	33.7915	32.6901	31.0427	31.3383	30.3386	32.8087	31.3753	31.8473	31.0275	31.7795	30.4421	32.6917	31.9542	34.5895	30.5406	30.4624	31.9421	32.9271
hsa-miR-25-3p	31.1715	27.6655	30.4274	31.073	30.4286	30.6858	28.7717	30.315	31.831	32.6427	28.5887	32.9075	33.6766	32.07	29.2926	31.5125	29.9333	31.4674	28.7787	30.684	29.8627	29.3545	29.1436	30.7168	29.8972	32.6979	29.2832	28.8695	31.0004	30.7143
hsa-miR-142-3p	30.5735	29.174	30.64	30.6505	31.8046	31.1606	29.5686	30.3187	31.9935	32.3684	26.2129	32.0252	31.5952	29.7712	29.1805	28.8454	28.7706	30.2834	28.9789	29.8958	28.9327	29.2286	27.3214	30.4293	30.6363	32.3797	29.1143	29.368	29.0844	30.9443
hsa-miR-106a-5p	31.3598	28.6114	30.7548	31.1846	30.794	30.8308	29.3404	30.6963	31.9328	32.9521	27.7277	33.4555	33.5716	30.7238	29.6449	30.3405	30.3191	30.3596	28.3415	31.4566	29.564	30.0538	28.7992	30.856	30.6598	33.2091	29.6489	29.7692	30.5266	31.1755
hsa-let-7b-5p	33.0239	29.8136	32.2918	33.1363	32.2466	32.2579	31.9355	32.7078	35.7901	34.262	29.1862	33.1873	33.9686	33.6013	30.7888	32.1689	31.365	33.3868	31.2359	32.1067	31.1487	31.2541	30.156	33.651	32.3409	33.1782	30.7306	30.5495	31.9569	32.0925
hsa-miR-92a-3p	29.807	25.8034	27.8809	29.447	28.8866	28.0488	27.2809	28.6309	30.6308	30.5608	26.9801	31.0111	31.8043	28.0431	27.806	29.2528	27.7603	30.0545	27.3214	28.6374	27.787	28.0031	27.1936	29.8233	28.124	30.1537	27.4707	26.3043	28.8856	28.5219
hsa-miR-106b-5p	32.9396	30.6047	33.1062	32.9023	32.936	33.7161	31.5334	32.6455	33.6135	34.9347	29.9926	33.8751	35.649	31.911	31.3109	31.8845	31.8298	33.5534	30.2316	32.0364	31.7294	31.8987	29.775	34.0422	32.8116	33.6798	30.8837	30.9317	32.1079	33.1363
hsa-miR-185-5p	30.5983	27.3542	28.7356	30.2435	29.21	29.5549	28.515	29.7774	30.3726	31.3399	26.8195	31.0535	32.7465	26.8508	28.4801	29.5205	28.9409	29.9253	26.7793	28.8335	29.1167	29.1465	27.5049	29.9552	29.6343	31.5105	28.8517	28.2733	29.339	29.816
hsa-miR-30e-5p	34.0871	31.2627	34.1827	33.8667	34.092	33.3223	31.4684	33.2992	34.0071	35.8388	30.1084	35.249	34.9645	34.5418	31.7909	33.6635	32.3094	33.3717	31.6894	33.5131	31.9024	32.5929	30.8026	33.7788	32.2853	35.7004	32.6398	32.4768	32.8259	33.8247
hsa-miR-320c	33.1115	29.3081	32.5265	32.2288	32.6029	31.5473	31.5033	32.0402	35.0141	34.6903	31.2647	34.2449	35.2232	33.1979	31.2274	32.9378	31.7977	34.8677	32.7709	32.5159	32.5741	32.268	31.3334	33.8215	32.5287	33.8425	31.5774	29.8345	32.7524	33.559
hsa-miR-20a-5p	30.3753	27.0241	29.7648	30.535	29.6003	30.6327	28.0794	29.7005	31.3671	31.7879	27.0429	31.9938	32.2366	29.6289	28.6649	29.8622	29.0178	29.9285	27.3661	29.7644	28.8348	28.8627	28.0134	30.5322	29.3512	31.5675	28.6288	28.2744	29.6306	29.6639
hsa-miR-18a-5p	33.9112	32.7387	34.8759	34.3629	35.9272	34.7994	32.8003	33.9378	34.1312	36.5516	30.8564	36.2551	34.9011	33.6898	32.0543	33.8247	32.9016	32.9231	31.7508	33.8066	32.7185	32.6571	31.5607	33.4422	33.983	35.4683	32.3241	33.3276	33.2092	34.0638
hsa-let-7i-5p	32.938	29.7936	32.9673	32.9943	32.5471	32.1968	31.4773	32.5749	34.2534	34.3811	29.3383	33.8646	34.8427	32.8983	31.0321	32.635	31.0777	32.6332	30.5992	32.8299	31.0231	31.5293	30.6082	32.6953	31.9874	34.0255	30.7508	30.6827	32.3494	32.2099
hsa-miR-24-3p	30.0564	29.0702	30.4562	29.5368	30.038	30.6934	27.5942	29.3824	30.1588	30.6525	27.1073	32.7739	32.8776	31.1976	28.0212	29.7652	28.9766	29.5799	28.6605	30.6457	28.7808	28.9351	28.1707	29.7167	29.197	31.7397	28.8268	29.5023	29.2207	30.2319
hsa-miR-93-5p	31.3666	28.2258	30.7979	31.431	30.5456	31.6528	28.7826	30.68	31.3635	31.8779	28.124	33.7498	32.8302	31.4807	29.4972	30.8179	29.7524	30.7093	28.6115	31.3138	30.0365	29.9606	28.9554	31.2875	30.2396	31.91	29.2964	29.2476	30.606	30.9738
hsa-miR-199a-3p	32.6385	31.7144	32.9502	32.3465	32.9422	33.4642	31.6468	32.7554	33.1745	34.2375	29.3514	35.9574	34.7101	33.3067	31.1864	31.4754	31.6423	31.3736	31.1117	32.9093	32.2713	31.8543	31.2219	32.7485	33.039	34.6641	32.0212	33.1673	31.2458	32.9141
hsa-miR-151a-5p	32.4781	31.6225	33.5726	32.1837	32.8463	32.8548	32.6376	32.5505	34.9684	34.8451	29.4766	35.18	35.2827	33.304	31.9534	32.0047	32.7371	31.7369	32.2055	33.5707	32.0045	32.0642	30.9674	32.6062	32.497	34.9709	31.9562	32.0032	32.926	33.2851
hsa-let-7g-5p	31.5327	30.1783	30.6555	31.7699	30.9276	31.0167	29.9372	30.9428	32.6924	32.9179	28.2491	34.3212	33.5202	31.0897	30.2861	30.9686	30.6526	30.7099	29.7288	31.1854	29.9554	29.9867	28.9673	30.8053	30.5634	31.8932	29.8429	30.2274	31.4486	31.9037
hsa-miR-320b	31.684	28.0364	30.6812	30.9072	31.1897	30.1641	29.6354	30.4607	33.0734	32.7658	29.8664	32.538	33.1284	30.9996	29.7285	30.757	29.8039	32.5038	29.9119	30.8738	30.0925	30.1422	29.4675	31.2013	30.5496	32.0485	29.8545	28.8034	30.7385	31.4636
hsa-let-7d-5p	32.8892	33.1853	34.4013	33.3076	33.2484	33.8791	32.9782	34.2637	35.0242	34.9707	30.1403	34.6851	34.2432	34.0718	32.6995	32.8334	31.8356	32.132	32.6646	32.798	32.7172	32.38	31.6006	33.8001	33.5735	35.5399	31.6699	33.9103	32.8595	35.5602
hsa-miR-197-3p	34.1906	33.6367	34.3662	32.7416	34.0452	33.7758	30.9599	34.5154	34.5961	34.7883	32.1268	34.7231	35.9831	34.66	31.2892	34.0339	35.0777	34.5543	32.3859	34.7888	34.1099	33.7186	31.9346	33.296	36.1615	33.7023	32.7589	34.2427	33.2894	33.7652
hsa-miR-23b-3p	31.4594	30.1167	31.5616	30.8939	31.6859	31.7808	29.5783	30.7045	32.7333	32.5878	28.3931	33.2468	33.6007	32.6345	29.8439	30.8918	30.3191	30.7614	30.1882	31.2951	30.2557	30.8376	29.0503	31.2608	31.3115	32.913	30.3024	31.0503	30.0145	30.7901
hsa-miR-103a-3p	30.5934	28.9258	30.4716	30.3687	30.7559	30.8348	29.7481	30.566	32.1705	31.7776	26.7738	31.6592	31.9295	30.2644	29.6559	29.4608	29.6611	29.7135	29.0033	30.8416	28.9707	29.7216	28.5614	30.9814	30.0259	32.111	29.5004	29.5405	30.2052	31.1747
hsa-miR-150-5p	32.0021	31.2547	31.6681	31.4941	31.8909	32.7425	30.2478	31.0236	33.3865	33.7414	31.3141	33.3918	34.4632	32.0483	31.8061	31.4642	31.5792	32.4677	30.9891	31.1029	30.2971	30.4531	28.6825	31.3794	30.9434	32.997	31.0027	31.7896	30.6825	31.3162
hsa-miR-23a-3p	29.2019	28.5811	29.2013	28.5433	29.5546	30.3262	27.6066	29.0188	30.0513	30.2021	26.8011	31.0452	31.7589	30.1438	27.8077	28.6098	28.0302	29.3258	28.4927	29.1204	28.6027	28.7838	26.9555	29.5981	29.6627	31.0161	28.2378	29.2193	28.1791	29.2805
hsa-miR-423-5p	30.13	28.0014	29.643	30.3128	29.7948	29.6214	28.2348	29.8612	31.0484	30.9966	28.338	32.0819	32.6686	29.3867	28.5842	30.4679	29.2987	30.7798	28.7354	30.9369	29.3348	29.538	28.961	29.9541	30.0172	30.8127	28.8101	27.9183	30.4765	30.4706
hsa-miR-181a-5p	32.772	32.0745	33.8972	32.944	33.8609	33.6385	33.0361	34.3376	34.5671	34.7796	30.1512	33.8156	34.5399	32.1556	32.6466	32.076	31.6273	31.6184	31.19	33.7629	31.8334	32.9336	31.1125	32.8344	32.1299	33.1283	32.5939	32.9177	32.7687	33.3365
hsa-miR-144-5p	33.4522	32.9452	32.5121	35.2815	33.0453	34.5486	33.4403	33.1372	33.804	33.7512	33.1372	36.286	35.1047	33.5684	31.9838	33.5285	32.6718	33.8244	32.5004	33.2289	32.0953	31.8576	32.0497	33.9279	33.2856	34.5946	31.2826	32.2751	33.0754	34.16
hsa-let-7a-5p	31.5782	30.7849	30.8148	31.5381	31.3165	30.3894	31.0576	32.0164	33.8048	31.7487	28.2698	33.0149	32.9763	31.6499	30.0853	30.5559	30.6454	30.7086	30.4828	31.2735	29.8581	30.6811	29.4974	31.1114	31.0221	31.8994	29.6563	30.5118	31.3232	31.74
hsa-miR-126-3p	29.7774	29.0665	30.5429	29.9027	30.2285	30.9327	29.1516	29.6859	31.6015	31.8213	27.4337	30.8654	31.8613	30.2773	29.336	29.2074	29.8899	29.6691	29.1136	29.7519	28.5335	29.2436	28.2871	30.3327	29.3247	31.7104	29.1473	29.2899	29.5807	29.8494
hsa-miR-30c-5p	33.0531	32.0975	33.1424	32.8164	33.5353	33.1245	32.7787	32.8124	33.8779	34.3256	30.0413	35.0375	33.4379	33.1407	31.7021	32.5712	32.8653	32.5349	31.8092	32.9688	31.6065	31.9968	30.5677	32.6768	33.0633	34.0455	31.6845	32.1041	33.212	32.892
hsa-let-7d-3p	32.1507	30.8196	31.7885	31.4536	31.4474	32.1552	30.984	31.7735	32.7326	32.1191	30.1383	33.9788	35.1424	32.3858	30.6267	31.7258	31.4851	31.6067	31.0149	32.2129	31.2997	31.3506	30.542	32.0585	31.2032	32.5153	31.2215	31.4803	31.5027	31.8717
hsa-miR-486-5p	31.0664	26.5668	28.8336		29.1593	29.0303	27.8936	29.4356	32.2323	31.4484	28.0968	31.0974	33.9948	29.5217	29.0589	30.5013	28.6107	31.294	27.1927	29.5144	27.991	28.7815	27.9832	30.2551	28.5086	30.194	27.8871	26.7988	29.9412	29.5604
hsa-miR-32-5p	33.4649	29.8144	31.9956	33.1528	35.68	33.7094	30.3043	31.8023	32.7675	34.6873	30.9362	33.2326		33.2298	31.1195	31.8613	31.7857	33.8838	30.3011	33.0509	31.9999	31.9003	30.4919	35.3171	32.0413	36.2299	31.5657	30.4431	31.5667	32.8811
hsa-miR-148b-3p	33.5631	31.1605	33.3057	32.642		34.0395	30.6692	32.3021	33.7875	36.1742	29.786	35.5091	35.0953	33.3368	31.02	31.335	31.6995	33.3495	31.0561	32.7236	31.9064	31.594	30.2563	32.9615	32.531	34.8934	31.7095	31.6008	32.0726	33.8847
hsa-miR-16-2-3p		30.8303	33.3619	35.7658	33.6625	33.6566	31.8364	32.9123	35.7121	34.8922	32.4901	34.8769	35.9671	35.2128	32.7465	34.8389	33.5325	34.6813	31.9725	34.1186	32.2741	33.445	31.8038	34.7183	33.6109	36.4271	32.4344	31.9372	33.4928	34.4432
hsa-miR-660-5p	32.9816	30.4903	33.0223	33.2107	34.1147	34.8446	31.3166	33.046	33.2171	34.9929	31.2905	34.4522	35.4467	34.1646	32.4355	33.0199	32.0698	35.9789	31.5389	32.8453	32.1209	32.472	30.6193	33.0436	32.5053		31.8054	30.9552	32.2563	32.5379
hsa-miR-26a-5p	33.8672	32.7113	32.8297	33.5981	34.349	33.5949	31.6998	33.5767		34.6498	29.0468	34.6054	35.0441	33.4576	32.0212	31.4601	31.7176	32.0985	32.3574	33.1536	31.1933	31.5526	30.3455	33.9846	32.279	33.8602	32.045	31.8367	32.8861	33.7631
hsa-miR-342-3p	32.9117	31.5893	32.0923	32.4765	33.0026	33.8885	30.7602	32.7543	35.133	36.034	31.43	35.861		33.2369	32.5504	33.0735	32.3144	32.897	31.6309	32.051	31.6886	32.059	29.5591	32.7488	31.8331	32.9239	32.0805	33.3056	31.7051	32.2267
hsa-miR-1972	29.811	29.7477	30.0757	29.9874	30.1912	30.8858	28.3	29.8428	31.0492	30.3009	30.6652		31.8686	31.6671	27.7032	31.8964	29.4341	33.2283	29.616	31.1598	30.0655	29.3408	32.0056	29.9985	32.7263	31.4567	29.9967	31.8159	31.1381	32.9161
hsa-miR-126-5p	34.3514	32.6834	33.6841	33.7136	33.99	35.2128	32.8668	33.4474		36.0535	31.4782	34.8422	36.2128	35.2829	33.8775	33.7128	32.8894	34.5606	33.7912	34.1567	32.3805	33.6882	31.8125	34.7978	33.6262	36.1946	33.2688	33.2175	33.5731	34.5293
hsa-let-7f-5p	34.7746	33.3214	34.2285	34.9285	34.6526	33.6988	34.6627	35.1445		35.9905	31.0313	35.9774	36.1132	35.9747	34.3883	33.6571	34.4764	33.5805	34.3723	34.103	33.2945	33.9342	32.8069	34.018	34.5258	36.092	34.084	34.0603	34.4541	36.1006
hsa-miR-378a-3p	31.9941	30.3459	32.1447	32.7168	32.6885	33.1224	30.7394	32.3972	33.1872	33.0872	31.9958	35.215		32.5943	31.3935	33.0062	32.2761	34.3868	32.0378	32.6324	30.6683	32.9004	30.9472	32.1194	32.0595	33.5647	31.7292	31.2101	32.5549	32.169
hsa-miR-320a	29.9519	27.012	29.343	29.5339	29.1944	28.7035	28.1959	29.5497	30.9007	30.9638	27.9563	30.8488		29.7544	28.7505	29.6876	28.4218	30.8504	28.6234	29.8995	28.8233	28.8514	28.4777	29.9666	28.9662	30.3477	28.5543	27.3677	29.5255	29.7309
hsa-miR-128-3p	35.2354	33.1053	34.8378	33.1466	34.2224	36.9753	32.94	35.9777	35.1491	36.6423	31.2915	36.6276	35.9818	35.4817	33.0444		33.1043	33.9157	32.4061	35.6628	33.8944	32.7807	32.3033	35.1159	34.3818		33.9134	33.5108	33.4909	35.8044
hsa-miR-148a-3p	34.4515	32.0641	33.1273	32.8883	33.8993	34.7015	31.5613	33.1623		35.747	31.6487	35.4474	35.8441	35.4869	32.2085	32.877	32.12	34.6589	33.3169	32.9958	32.1368	33.2471	30.4613	35.2999	33.3753		32.5572	32.535	33.0402	35.2458
hsa-miR-152-3p	34.7251	33.6241	35.1503	33.8712	33.5882	36.489	32.6414	33.7274	35.9246	35.9278	32.0017		36.4822	35.6743	32.5963	33.2069	33.0303	35.9797	32.7533	33.6091	33.2792	33.0245	32.7966	34.5538	33.955		33.7189	33.0261	34.5071	35.2097
hsa-miR-629-5p		31.9408	36.5372	35.3087	33.6453	34.0307	33.3171	36.0871	36.3097	36.0572	33.108	35.7015	34.7389	34.8705	33.2246	34.7916	33.2901		33.3976	34.0642	33.262	34.1631	33.1554	33.9605	33.2028	35.7055	34.0512	33.0012	35.7147	35.3339
hsa-miR-122-5p	31.7441	31.7211	31.308	32.062	29.9885	31.4567	33.2813	31.736	33.3671	33.9582	31.5718			33.6084	32.8936	33.1423	33.1502	31.8755	32.9293	32.4393	30.1276	31.7339	29.7911	31.5232	29.4428	31.6312	31.715	30.7312	31.2937	31.7235
hsa-miR-18b-5p	34.6932	32.4352	35.6525	35.4762	34.8321	34.9358	33.1931	33.7298	34.5775		31.1527		35.2742	35.1261	32.8585	33.1078	34.1915	34.0644	32.4521	34.1887	32.9361	34.2926	31.9952	34.1462	34.4459	35.5268	33.8119	34.0876	34.1859	33.9639
hsa-miR-99a-5p	34.4784	33.5337	33.7969	33.3019	35.0976	35.0461	33.6289	33.8641	36.6106		33.5233	35.3027		36.0001	34.759	33.9923	34.1358	35.839	35.6879	33.7998	32.6508	34.6247	32.534	33.9182	32.9709	35.1467	33.9112	33.4157	32.9225	34.7975
hsa-miR-376c-3p	35.8834	33.2249	36.6269		35.0924	35.2824	33.5466	36.8427	36.5472		31.5185	36.7707	36.2018	36.6325	33.7301	33.6316	34.933	35.0001	32.9458	36.0315	33.2528	32.5822	33.5097	36.8089	33.372		33.501	33.9663	33.7165	36.0227
hsa-miR-29b-3p	35.8451	32.972	35.3771	35.5505	36.3126		32.1722	33.9494	35.5614		32.2902	36.893		34.2314	33.6615	33.6588	34.7687	36.0765	32.5215	34.7572	33.7766	34.3553	31.783	35.8533	34.1111	36.7695	33.8005	33.7235	33.7498	35.1616
hsa-miR-192-5p	33.7082	31.7928	34.2201	34.7097	33.5087	34.7945	33.0232	32.7334	34.2885	35.6246	32.31	36.6084			33.9566	33.9649	33.9201	34.7324	32.7219	34.4537	31.7616	32.7352	30.4645	33.8688	30.8301		32.6361	32.7578	32.881	33.8517
hsa-miR-22-5p	34.2525	31.6906	34.5039	33.975	34.8149	34.8238	32.0732	31.6808	35.1359		31.7849	35.4771	36.1464	35.9709	32.7811	33.9244	33.0767	34.9301	32.5415	34.5568	33.0133	33.0525	31.9216	33.0191	32.0165		32.6827	32.6146	33.6572
hsa-miR-199a-5p	34.8226	33.5887	33.9914	34.594	34.6663		33.174	33.7548	35.6307		29.7055	34.4921	34.6283	32.1596	32.4429	31.5849	32.1145	32.0069	31.0512	33.7219	34.0979	33.3136	32.4364	33.6661	34.8974		33.0992	33.5672	32.6496	34.3584
hsa-miR-26b-5p	35.0727	34.005	35.8009	34.802	35.9642	36.4883	33.9227	35.1733			31.6765	35.8399	36.083	36.488	34.0847	34.9812	33.5037	36.4298	35.1644	33.7042	33.9731	34.2736	32.6202	35.6267	34.5719		33.3063	33.8603	34.6677	34.1712
hsa-miR-223-3p	27.5895	26.508	27.9045	27.0664	27.4979	28.445	25.7815	27.7394	28.1827	28.8093	23.9803			27.1363	24.9502	26.7604	25.9901	26.1373	25.289	27.4455	26.7648	26.3116	24.2855	27.231	27.8072		26.576	27.8015	26.3272	27.2725
hsa-miR-222-3p	32.9276	29.9174	32.2987	31.6143	32.4078		29.9745	31.6388	32.681	32.5086	30.5576	34.0263			30.5546	32.7924	31.3642	33.833	32.309	32.3091	30.6046	31.4317	29.5962	31.627	31.2624	33.6104	30.9087	31.1391	31.9941	31.6232
hsa-let-7c-5p	34.7508	34.2324	34.0203	33.785	35.1158	34.7272	34.0351	34.3446		36.7118	31.8342	36.5437		36.3637		34.4746	33.8056	35.1708	34.7673	34.7122	33.7686	34.5298	32.6724	35.1147	34.8395	35.7334	33.3515	33.4482	34.7578	36.2175
hsa-miR-326	34.0644	33.0271	34.6475	33.2044	34.2405	33.9164	31.2786	33.9237	34.2842		30.7197	35.2086	35.4732	32.5955	31.0326	32.6548	33.7425	34.6866	31.1999	33.7854	32.532	32.8182	31.5799		33.7897		32.0871	33.5384	32.5611
hsa-miR-328-3p		33.9257	33.4578		33.9936	35.9408	31.6112	34.0597	34.713	34.6297	31.7424		36.126	33.2261		35.0601	33.2521	34.383	32.7216	35.7815	33.3246	33.1283	32.5215	34.7091	34.0574	36.9893	34.1098	34.9846	34.7794	34.7947
hsa-miR-215-5p	35.6842	33.1786	35.0893	35.2078	33.7965	36.1171	33.4963	34.2594		36.9385	33.9721				34.3535	36.053	35.2775	35.1425	34.074	36.6584	34.3358	35.1188	31.9372	35.2475	33.7333	36.5108	33.2453	32.8151	34.9599	34.8826
hsa-miR-382-5p	34.5207	35.5879	36.0336	33.938	35.5919	35.6622	34.3278	36.7631	34.9711	36.5478	32.7279	36.8989			33.0934	35.5169	35.8752	36.7669	34.6533		34.3531	33.0388	34.7333	34.6574	34.63	36.8563	34.1333	35.6879	35.7115
hsa-let-7e-5p	36.1625	36.1447	34.3755	34.0462	34.2022	34.2013	35.5642	35.7429			31.8909	36.52		35.5682	36.4061	36.493	36.5699	35.4451	36.4102	36.4059	34.3492	35.6884	33.5384	36.8712	34.9155	36.2508	36.0578	35.0425		35.7963
hsa-miR-532-3p	36.7206	33.8538	35.244	36.832	35.2254	36.1916		35.6334	36.5619	35.1618	35.5853	36.007			33.7097	34.7063	33.3709		34.5432	35.4463	32.8617	36.1706	32.9223	35.6697	36.6905	36.0736	35.2632	33.819	34.8098	35.5385
hsa-miR-33b-5p	36.884	34.6376	35.7956	36.48	35.9677	36.7455	33.0635	34.8757	35.6803	36.953	33.0246			35.1524	34.9092	34.2247	34.8319		35.4032	35.3793	33.9963	35.9493	33.2258		33.9287	36.7457	35.7795	35.8219	34.7413	35.7424
hsa-miR-497-5p	32.7609	32.3311	33.1438	32.7906	34.2331		33.2334	33.576	33.5695	35.072	32.0927		36.5828	36.2235	33.7852	33.0635	32.2656	34.1212	34.4876	33.5011	32.4703	33.2185	32.4585	33.166	34.0158			34.2126	32.1796	33.0872
hsa-miR-10b-5p	35.943	33.938	33.9816	34.0305	35.1155	35.0607		35.5052		36.8959	33.5914	35.2297			36.7389	33.9961	34.9861	36.1276	34.9168	33.8531	33.7001	34.9643	33.5777	35.2143	33.5612	35.4634	36.8364	35.9311	34.325	34.6393
hsa-miR-139-5p	35.6544	35.3098	36.5272	34.8223	33.935	36.4679	34.7901	34.9497	36.2856		32.5882	35.8231		33.9388	34.9274	34.7021	36.1833	35.116	34.5358	35.2864	33.3182	35.0753	34.6917	34.5002	34.3302		35.7754		35.5824	36.8047
hsa-miR-136-5p		33.7267	36.6951	34.8583	35.3513		34.1663	36.0686	36.6844	36.8752	30.4985	36.5733	35.5957	33.7931	33.07	32.7874		35.4292	32.2701		33.6121	33.5424	32.5163	35.4631	33.683		33.0684	35.1723	33.9966	35.4963
hsa-miR-339-5p	34.478	34.6223	35.4711	34.3803	36.4433	36.1067	33.7692				30.9936	36.2689	35.9601	35.2692	33.2693	33.0579	33.3359	33.714	33.2934	34.2012	34.3667	34.8971	31.8613	35.1362			32.8926	34.0365	34.2405	36.0001
hsa-miR-143-3p	34.9933	33.1318	34.0124	33.8708	35.2671		33.2368	34.017		35.1327	31.6968			34.4945	32.6165	34.8181	33.089	33.9686	32.5261	35.5001	33.2535	33.7337	31.7632	33.5539	34.6921		33.8131	34.8176	32.7997	34.0009
hsa-miR-130b-3p	35.7873	33.676	36.6657	35.8108	35.8914	36.2037	34.2672	35.1269			33.6459			36.8815	35.4698	35.3619	35.5894	36.5709	34.7166	36.4336	34.5446	34.7269	34.4444	35.206	34.844		34.7992	33.8048	36.4314	36.9562
hsa-miR-125b-5p	34.8076	33.8959	33.4765	32.73		35.5524		34.7306	36.3092	35.179	32.8608	35.6321		34.8794		34.4748	34.945	34.2556	34.5498	34.4182	33.0165	34.0873	32.7834	33.9383	33.1356	35.8003		33.8404	33.8533	33.9765
hsa-miR-140-5p	34.7935	34.4389	34.5887	35.2533			33.4605	34.3358	35.0785		32.706		36.0244	34.761	34.6377	35.2063	33.8646	34.6059	33.8238	34.8595	34.6469	34.615	32.5509	34.5997	35.5233	36.7335	35.2187	34.6456	33.9595
hsa-miR-100-5p	36.299	35.7403	34.8565	35.3046	35.7517	36.745	35.3073	35.6387	35.9206	36.2427	35.225			34.959		35.7184	35.8029		36.0697	36.1173	35.7052	35.8229	33.3572	35.8776	35.816		36.0307	35.4277	36.3067	36.429
hsa-miR-15b-5p	35.6922	32.8448	35.0088	36.4883	36.2559	35.4388		34.502			31.1265		36.6714	36.4759	33.1562	34.8403	32.9362	36.7031	34.9049	34.4697	32.9175	34.7828	33.0191		36.068		32.8882	33.1891	34.5176	34.7158
hsa-miR-324-3p		31.9074	33.9501	34.0707	34.3421		32.2783			34.5269	31.7173	35.9701	35.1678	31.0493	33.9555	34.6925	33.0462	35.7964	32.6097	34.2412	36.4614	33.765	32.8462	33.9826	34.1272			32.6582	35.3829	36.22
hsa-miR-590-5p	36.2389	32.4943	36.2456	34.3224	35.8264	36.1749	31.594	34.502			32.6541	36.663			33.43	35.3156	33.8128	35.8263	33.0363	34.5865	33.8905	34.1993	33.3412	34.6625	33.9989		32.6625	32.7878	34.1401
hsa-miR-151a-3p		34.0659	36.905	36.4941	35.7566	35.3211	35.4372	36.7883			32.5703	36.725	36.9091	35.9291	33.905	35.3168	35.3725	36.6597	34.219		36.9039	34.9663	33.2415	36.8409	35.8445		35.6922	34.7998	34.848
hsa-miR-301a-3p	34.5276		35.5538	35.6225	36.8191	34.3438	36.7718	35.917		36.2549	32.6566			36.6506	35.1205	34.6934	33.5892	35.7943	33.8765	35.0524	36.8814		33.104	35.8646	35.3282	36.2928	34.7026	36.781	36.1154
hsa-miR-454-3p	36.4351	33.9751	35.7536	36.461		35.9205	36.5827	34.8634	36.2695		32.7046			36.0019	33.9714	35.9434	35.9	36.2604	34.8458		35.879	34.273	33.4558	35.221	34.1688	34.8259	34.0289	35.7699	35.1933
hsa-miR-339-3p		34.5313		35.649	35.9837		34.7089	36.4896	34.8077		33.3614	34.9516		34.3862	34.9961	35.6606	34.0137		33.702	35.7127	36.0038	33.2002	33.7099	36.6448	33.7747	35.9778	33.9106	36.2286	34.5467	36.0137
hsa-miR-194-5p	35.5369	33.9243	35.3482	34.2532	36.1195	34.8904	33.946	34.3563			34.3267	35.8266				35.0832	33.9384		35.1237	35.05	34.2024	35.1732	32.7289	35.724	34.2558	36.8225	34.3527	33.27	34.889	35.4569
hsa-miR-483-5p	35.6388	36.299	36.0229	36.3155	34.7324	34.808		35.323		36.311	36.4564	35.744	36.172			35.6204	36.6517			36.745	35.6614	35.7973	35.8934	35.7151	36.0586	34.8909	35.6072	35.8119	35.8278	36.1734
hsa-miR-365a-3p	34.9374	34.2012	35.502	34.1434	34.5833	36.5362	33.3763	36.1661	35.6995	36.6899	34.111			36.5813	33.6437	34.0083	36.4575		33.39		33.5564	36.806	32.3406	35.7172	33.5319			35.7575	36.2682
hsa-miR-409-3p		34.236	34.5213	33.5103	34.6502	36.0634	33.8628		35.9024	35.4873	31.7331	36.2115	36.9325		33.7523	34.0636	35.3479	35.7785	33.3545		34.9016	33.2217	35.0334	35.3132	33.9347		36.8051		35.3017
hsa-miR-33a-5p		35.6896	35.0341	36.1362			33.446	35.5713	36.8701		32.2329	36.2835		36.6301	34.5191	34.0037	34.16	36.2362	34.2231	36.5833	34.1794	35.6809	33.2981		36.3135		34.8626	35.5356	34.9461	36.5707
hsa-miR-134-5p	34.9944	34.802	35.5781	34.6146	34.6033	35.4543		34.7112	36.41	36.3938	32.7241		36.0858		33.0275	36.1909	33.808	34.2982	33.9853		35.9971	33.6679		34.4526	34.6531		35.704	35.3481	35.295
hsa-miR-132-3p		34.2562	33.9832	35.8611	35.8082	35.2701	36.6303	35.8318	36.3081		35.0884		36.8761		34.4495	34.3384	36.7686		33.8424	35.8768	36.6637		34.4886	34.176	35.66		36.0531	34.1311	34.2925	34.5159
hsa-miR-369-3p	36.8222	33.7477	36.3774	35.9617	34.1377	35.4747	36.4893	34.8187			33.1978				33.3317		36.8507	36.5526	34.5527	35.6104	33.6592	34.03	35.9138	36.9894	32.7981		33.846	36.0839	35.2356
hsa-miR-362-3p		33.7438	34.7913	35.808	36.2721	35.6015	32.334	35.5869			32.8598		36.0306		34.1608	35.6607	34.142		32.6997	34.2649	34.9747	34.9865	32.0199		35.2612	36.0967	34.9571	32.6238	34.0658
hsa-miR-15b-3p		32.6908	34.3595		35.5901	36.9328	33.0032	34.5457	35.6322		32.7798	36.7216		34.7804	34.315	36.6082	34.5781		32.9781	35.7203	34.2718		33.6401	35.058	35.5833		33.2092	34.2821	34.7657
hsa-miR-154-5p	36.0026	35.0645		34.5403		36.0327	33.9976	35.5973			32.1753	36.2247	36.0842	35.2943	32.0368	36.0835			34.2065		34.2502	32.9357	33.8471		33.9349	35.8512	34.9282	35.7637	34.9971	34.8825
hsa-miR-376a-3p	36.2185	34.0618		36.2209	34.5987	35.832	33.8147	35.378			32.0641				35.412	34.2848	34.1806	36.1155	32.7849	36.0775	33.6255	33.9329	33.332		33.3181	35.843	34.4047	33.8108	34.67
hsa-miR-188-5p		34.736	34.7633	35.7458			34.3552	36.5695	35.9618	36.2055	35.4489			35.9901		36.9192	35.3347		34.1743	35.6275	36.045		35.7132	35.1966	35.0372	36.5753	34.4533	33.8032	35.6863	34.8929
hsa-miR-210-3p	36.6804	32.5065		36.1332			32.6236	33.6521	35.6957		32.6585	35.9952			32.9144	34.0083	33.836	35.9299	34.1439	34.8915	33.4365		33.8889	34.682	34.1284	35.0702	34.189	33.7471
hsa-miR-425-3p		35.078		36.2737	35.9745		34.0428	36.0754			32.9181		36.6458		34.1232	35.12		36.6672	34.9732	35.6679	34.1892	35.2784	33.6651		36.7487	35.5734	34.5474	33.2255	35.1247	36.8109
hsa-miR-223-5p	36.7005	34.7265	34.2743	35.5323	35.6322	36.8646	35.0448	35.8105	35.4677		34.7782				32.8087			36.1914	34.5171		36.417	36.1456	33.5161	33.7066	36.1661			36.8135	34.8661	36.577
hsa-miR-495-3p	36.6735	34.8577		35.4441		36.6555	35.2214	35.6511			32.4922		36.8482		34.5959	34.5741		36.2862	34.2292	36.2291	34.8119	34.1367	34.0408	35.9891	34.7226		34.9427	35.4601	35.7823
hsa-miR-34a-5p	36.4983		36.8435	35.984	35.5833	36.564	35.5833	36.4313			34.3065			36.6557		35.035	35.5743	35.9582	35.7735		34.9373	36.8511	32.958	35.8909	33.6312		35.7702		35.7493	34.4622
hsa-miR-324-5p	36.5052	35.0379					35.0708	34.2809			33.2212		36.6775		35.0681	36.1221	36.1614		33.793	35.7057	34.0079	36.6142	35.0437	35.6308	36.7164	36.6755	34.933	34.9352	36.4571	35.818
hsa-miR-502-3p	35.666	33.0331	36.157	36.6176	35.762	36.6407	34.5827		35.7691	35.1879	34.3107				33.7673	34.9051			33.9845	36.2778	35.0319	34.299	33.4619		35.449		33.9112	34.8114	34.7279
hsa-miR-566	34.9217	35.7739		36.2964	35.4925	36.1786	34.9467	36.2125		34.9877	35.5778			36.0729	32.8455	35.094	34.1928		35.4577	36.5315	35.0733	35.037		35.2724		36.0091	34.9972	36.4982
hsa-miR-532-5p	36.2738	33.6259	36.0034			36.2298	33.9875	35.4627			34.6011				35.518	35.5212	34.6233		35.7716	36.6471	34.9247	34.6689	34.8832	35.7185	34.9824		34.1398	34.972	35.012	35.7159
hsa-miR-28-3p		36.8853	36.4288	35.1651	36.5978		36.5106			36.9958	32.7082			35.7807		35.5932	34.1207	34.6646	34.9556	36.4819	33.8177	35.577	32.8539	35.6283	36.4071			34.7391	34.4615
hsa-miR-136-3p	35.8313	34.9143	36.1324	35.9817			33.3272	35.9381			32.8506	36.1716			36.6888	34.292	34.2011	36.5266	33.9055	35.8153	33.8343	34.1524	36.2953		34.031		35.6382			35.99
hsa-miR-505-3p	35.9703	36.6326	36.1164	36.5202		36.5225	34.4915	35.6791			33.6399				34.6548	35.0035	35.2363		35.5695	36.0904		34.5438	33.4859	35.0563	34.0739	35.9103	36.4814		34.7249
hsa-miR-28-5p	34.7534	33.8602		35.907		35.5346		36.1849			32.0117			34.6358		34.3734	33.9457	33.5302	33.8412	36.6425			32.9948	34.2458	36.5851	36.1065	34.632	36.7026	35.3141
hsa-miR-410-3p	36.8231	34.7783			36.9479	35.4413	34.2242				33.6299				34.3333	35.4691	36.0137		36.9867		34.0942	34.1283	35.9368		34.6441	36.4186	35.3728	35.5475	35.6297	35.969
hsa-miR-501-3p	35.7496	34.5896	34.257	33.9781			33.5387			36.1369	35.0229				35.526	35.7842	35.5222		36.0345		34.3199	35.2381	34.1751	34.9098	35.2486	35.7964	35.2635			36.0604
hsa-miR-338-3p		34.9911	36.9044	36.9598			34.4436	35.3908			33.6773			35.2419		36.1085		35.5505	33.2346		36.1662		34.0235	36.9579	36.9654		34.9746	36.7196	35.9473	36.114
hsa-miR-574-3p	34.1945	33.6762		33.1141			31.7246		33.898		33.7247		35.1786		30.9304	34.228	33.1435	32.5964	33.3693		32.6388		33.7842		35.0968			34.2422	34.9673	34.9299
hsa-let-7i-3p	36.9992	34.7292	36.024				33.6097	34.6999			33.0019				35.032	35.35	35.9849	35.974	35.2151	35.28	35.4183	36.7689	34.0287				34.7831	35.343	35.3182
hsa-miR-98-5p	36.6652	35.6805			35.6982	36.8903		36.9841			32.6291			36.4809	35.9648	35.2029	36.4294	35.6201	35.8682	36.4673	36.2695	36.6881	35.5089	36.6961			36.1036
hsa-miR-374a-5p	36.8243	36.7162	36.6001				36.4879				33.3516				36.1228	35.5919	34.9208	36.5837	36.5259		35.4958	36.2559	34.5077		36.7589		36.8865	36.8492	36.2757	36.7279
hsa-miR-885-5p		36.9626	35.0921		34.9087	35.9065	36.8085	36.0724		36.6638	36.2067					36.2056	36.728		36.7187		34.8817	36.1384	35.9223		34.5683	35.0376	35.9989	35.6523
hsa-miR-340-5p		34.08	36.7619				33.7825				32.9292			35.0381		36.525	36.4839	35.9654	34.6643	36.0429	34.8486	35.8282	33.1062			35.1413	34.7168	35.9048	34.8823
hsa-miR-99b-5p		35.2207	36.1656	35.5538	35.2978		33.9069				32.794		36.4412		36.1852	34.9237	36.684		35.3093	36.0553	34.0021	36.221	33.5894		33.7419			34.8451
hsa-miR-133b		34.6779		35.8673			34.0821	36.4209			32.8628			36.5828		36.1162	34.1946		36.212		34.1123	34.8665	35.3145	36.9128	34.2042		35.5583		36.0835	35.0596
hsa-miR-374b-5p	36.7782	35.2756					36.4869				32.6566			35.9833	35.7912	35.5251	35.3326	35.5268	34.8924		36.0994	36.1576	34.0232	36.1871			34.517	35.5792	35.1978
hsa-miR-331-3p	36.2222							35.8403			33.1288				34.8936	35.6803	34.9576	35.9907	35.6599	35.8903	35.457	35.077	33.8101	36.7841	36.7656		34.6818	34.7018	35.6869
hsa-miR-93-3p		34.0657	35.6414	35.5655	35.6104		34.6667	35.5782		34.5508	33.1843				35.6319			35.826	33.5431		33.3872	34.8696		35.9394				34.9148	35.6121	35.6565
hsa-miR-17-5p		35.927	36.263	36.6693		36.5572	35.9831	36.9356			33.9701				36.7956		35.8167		34.246			35.8598	33.1851		34.9983		36.2299	35.3182	35.157
hsa-miR-377-3p		35.8592					35.9142	35.5091			33.2972				34.8241	35.4617			35.4218	36.8004	35.2723	34.2044	34.2786	36.6612	34.7948		34.5245	35.764	34.6399
hsa-miR-219a-5p		34.7214	35.9005				35.1138				34.2418			33.4261	35.0455	36.4528	36.2339		35.1332		35.8271	36.1708	35.7466	36.0571	36.0235		36.7979	35.3037
hsa-miR-320d		30.2242		32.791		32.6038	32.3239	32.5421			32.1251				31.6754		31.7812		32.6766		32.4986	32.6366	31.4916		32.9933		31.6473	30.8305	32.5005
hsa-miR-193b-3p		35.662	36.2366	35.2602			35.6793	36.0389	36.9632							35.4468		36.657	35.9707	35.0407	34.5988		33.718	35.0572	34.138			34.3021
hsa-miR-375		35.1616			33.7561		35.56	34.2181							35.4567		35.3271			35.3284	34.7227	34.7849	33.2469	36.4138	34.0467		35.8565		34.6642	35.6516
hsa-miR-155-5p	35.9596	35.8381		35.5826		36.6716	36.6378				34.8161					35.7739			36.7645		35.1538		34.1882	36.6253	35.0039		35.844	36.5278	36.6441
hsa-miR-551a		35.4311		35.2484			35.4856	36.2234	36.4904		36.5776					35.2621	36.0914			36.1962	35.4559	36.6995	34.4655			36.8278	36.8363		35.2839
hsa-miR-487b-3p		36.5053				36.7566		36.834		36.9936				36.986	35.797	36.1555		36.421	36.023		35.9457	34.7257	35.596		36.0627			35.8529	36.7222
hsa-miR-182-5p	36.1852	36.5324	36.6675				35.5903			36.0773	35.5329			36.4957		36.653		36.5941	36.7872	36.1238	35.4584	36.726	34.636	36.2703
hsa-miR-30e-3p	35.269	36.6441	36.7644	35.2685			36.7888				33.8588			36.3862	35.3324	36.3688			36.6843	36.0929	35.064		36.0431					36.862
hsa-miR-877-5p		35.9342	35.6113			36.0306		34.455			33.7009				33.5445	34.7811	34.347				34.8457			35.5636		36.2638	34.7868	35.4421	34.6039
hsa-miR-30a-5p		34.1684	36.6629	35.524			35.4776	35.3151			35.8746					35.7398	36.422		36.5951	35.6667	35.5466		34.5109		35.8489			35.0591
hsa-miR-940	34.4906		33.559	33.7813	33.5678	36.4698	31.7157				33.6479								33.665		32.6983	33.212			35.392				35.0147	34.3845
hsa-miR-766-3p				34.3463				34.6945			31.7431			35.905	32.5109		33.6624	34.8421	34.2219			33.7315	34.5218		35.3214		33.1562	34.5613
hsa-miR-342-5p			36.7181			35.7551	34.769			36.8481					35.4899		34.8338		36.9358	35.4821	36.7614	34.5928	36.1317		35.4905		35.4378
hsa-miR-202-3p	35.9293			36.7593	36.4271	36.2208		35.976		35.8408					36.1112						34.7962			35.0055	36.2582	35.8539	34.0851	36.1681
hsa-miR-96-5p		36.0884				36.8848			35.5713		35.2376								35.7808	36.4982	34.6397	34.5324	35.4529	35.0543	36.1405		34.6158	35.3029
hsa-miR-582-5p		36.5914					35.102				36.456			35.9054	35.1593		36.396		35.2439	36.7984	36.2475	36.7975	35.6331						34.7755	35.4519
hsa-miR-431-5p	36.7241	36.5291								36.9922	34.7313					36.4752			35.7487		35.2617	36.4611	36.1151		36.2806		35.9145		36.4892	36.4608
hsa-miR-493-5p				36.1712		35.6513	36.4571				33.9509				34.3733	36.6681			36.779		35.1486	34.4431	36.0439	36.7177				35.6251
hsa-miR-382-3p		35.9712	34.9823								34.6877					35.6939			35.6413	36.4258	35.4765	36.8321	34.9136	35.1594	35.6745				36.8483
hsa-miR-193a-5p		35.8285		36.5588		36.9288	35.6496	36.2041							35.6027		36.7172		36.6769		36.9435		35.8269	36.6582					36.3994
hsa-miR-424-3p		35.2114	35.4774			36.4221	34.6126				35.811			36.0895					35.0556		36.7135		35.7369						36.9163	36.7039
hsa-miR-411-5p	36.0161	36.1098	36.5252				36.2658				34.5203				36.4771	34.6781			35.648				36.0828				35.5299	36.8089
hsa-miR-1537-3p		35.2436		35.8641			36.478			36.0014	36.1107				34.5932				35.7476				34.9522				35.7412		36.5815	36.0718
hsa-miR-195-5p	35.875		36.7152	35.2432	35.3993			36.9601		36.1177							36.4632				35.8044		35.6316			35.654	36.8582
hsa-miR-548a-3p			35.9342	36.2094			36.9477				36.2216			35.5225	36.4244					36.1646	36.665		35.4205		36.2923			36.4816
hsa-miR-1249	36.4546				34.842		33.5489		36.5568	34.3165	36.109				31.776		34.026		35.8466				36.8055
hsa-miR-598-3p		36.8092					34.2736	36.7361							34.9681		36.5975		34.2946	36.823	36.6494				36.8084		36.4202
hsa-miR-486-3p		34.5297			36.9866		36.984				36.4505				36.8306				36.5868			36.8755	35.9876		36.52			35.0252
hsa-miR-576-5p								36.9157			34.6085				35.9752				36.9745		36.7556		36.7761			36.1677	35.2077	36.6968	36.7712
hsa-miR-127-3p	35.4987	35.1378			35.7747						33.3017			35.7357		35.9472			35.662			35.0752				35.7158			35.7531
hsa-let-7f-1-3p	36.7623			36.4984				36.4242			35.5547				34.9528		35.0893		36.47				34.9015				36.3114	36.5045
hsa-miR-337-5p		36.749	36.6049				36.0251				34.7745				36.6524						36.6524	35.1189	36.0113		35.1513		35.8576
hsa-miR-145-3p			36.5323		36.9458						35.8237					36.4287	35.1309		36.9347	36.5583		35.7987	36.1108						36.2434
hsa-miR-484		30.049					30.0373				30.4337				30.9527		31.3166		30.8557		31.517		30.9838				31.005	30.2894
hsa-miR-200c-3p		36.251					36.4897			36.0349	36.079				34.9675				35.576	36.2444	36.6146						36.4138	36.213
hsa-miR-181b-5p							36.4935				36.5881					36.7911	36.2484	36.947			36.4185	36.9221	36.8589						36.648	36.65
hsa-miR-149-3p	32.8456	33.8736		33.7396			32.2601						35.8214	35.7704							33.1138				35.9467		33.8839
hsa-miR-1207-5p		32.564					31.3106	32.5552	35.055	33.7962									33.1215			33.4353		33.5464		35.0862
hsa-miR-518f-5p	36.9672						35.5618			35.0475	36.4824				33.4902				36.8624		36.2364					35.0969			36.7784
hsa-let-7g-3p	32.6819	32.922	32.7351			33.2908	31.2563	32.7025							30.7006				32.6739										34.5591
hsa-miR-376b-3p											34.0142				36.0616	35.6737	36.7887						35.6829		36.0777		36.6478	35.9366	36.6143
hsa-miR-432-5p	36.9993			36.4459			36.9429				34.4354			36.9308		36.189					36.8166				36.4648			36.1161
hsa-miR-421		36.8746				36.2547					34.9961						36.7903	36.7977					36.9272	35.4613	35.5916					36.6775
hsa-miR-7-1-3p					35.6685		35.7529				34.8112		36.8633		36.1041				36.0403				35.1237				36.5748		36.5431
hsa-miR-99b-3p		36.904	35.4456		36.5128					35.8797								36.2874				36.6392			35.9466	34.6859		35.9273
hsa-miR-335-5p							35.5522				34.8785				35.6637	36.8298	36.6249				36.6245	35.4914	35.8772					36.2558
hsa-miR-24-2-5p											35.0636		36.1586		36.6241		36.4868	35.2793	35.9048			36.8298					36.1798	36.8375
hsa-miR-423-3p		31.5844					30.6436				30.0434				31.4805		31.7208		31.7152		31.6712		30.7482				31.7164
hsa-miR-499a-5p			36.6952								35.4985			36.305	35.3788					34.912		36.0632	35.1835			36.1556			36.1605
hsa-miR-15a-3p							36.3047				35.1752				36.7115		36.7096		36.16				35.7838				36.5153	36.1547		36.805
hsa-miR-29c-5p							35.9073	36.8095			36.8998				36.6675	35.8649					36.6903		36.0707					36.1872		36.7577
hsa-miR-877-3p			36.5917					36.0414					36.9075						36.6054	36.7982				36.2882			35.9448		36.4607	36.9871
hsa-miR-937-3p	36.0174		36.6192		34.6677	34.5965		36.3188		35.5949												36.6724				35.7098
hsa-miR-496					36.2545		35.0244				35.9573					34.3967		36.5651				36.4313		35.9337			35.6238
hsa-miR-501-5p						35.8817				36.9193	35.7886		35.944			36.9651							36.251			35.8337		35.2292
hsa-miR-551b-3p							36.7761								36.1135	36.4425	35.3956		35.8213			35.1438	36.2533				35.564
hsa-miR-627-5p	36.9775						35.4692	35.8705											36.2562	36.757		35.5622					35.8515			36.1871
hsa-miR-214-3p	35.9041		36.4709				34.9006			36.6398	36.1051									35.9446		36.0886					36.2526
hsa-miR-596	36.2995			35.7131	36.9212														36.2553			35.1646				36.4673	36.0225			36.2064
hsa-miR-183-5p		36.9341					35.8732				36.4366				36.7598				35.8653		35.9309	36.8994	36.1125
hsa-miR-16-1-3p											36.8014			36.6993	35.8332		36.7016		36.4813	36.7522		36.0844	36.0198
hsa-miR-663b							31.3364		33.9459						30.4456	34.7229				33.2097			32.0735						34.5134
hsa-miR-337-3p		36.3264									35.1027										36.9606	34.2488	34.6184		36.9583		36.27
hsa-miR-200b-5p	35.1688						33.1707			35.3576				36.505		34.635							36.2993				35.4475
hsa-miR-654-3p		34.6615		34.8648						36.7008				36.7046					35.6708				35.1719	36.813
hsa-miR-296-5p		34.8036			35.7722						36.9673						35.6819					34.5352	35.151	36.1751
hsa-miR-29a-5p		36.6736														36.3085			36.527		35.2297		35.1549					36.0113		34.673
hsa-miR-141-3p							36.0867	35.2419			34.9858				36.9807	36.8646							35.7134						35.5555
hsa-miR-543				34.3117							32.1038										33.1104	33.7227	34.0237		33.3214		34.1512
hsa-miR-450a-5p		36.1539									36.008				36.4742						36.7628	36.1201	34.6219					36.2782
hsa-miR-769-5p							36.7067				34.9641		36.466	36.6968					36.8626	36.8046					36.7332
hsa-miR-30a-3p						36.7774								36.3533					36.7903		36.2835						36.8403	36.5726	34.924
hsa-miR-1913					33.9238	33.8637	32.9412									33.8743							34.9549	34.1886				34.4411
hsa-miR-370-3p		34.9043									34.8453								36.0348		36.0455	34.9949				36.1688		35.9966
hsa-miR-146b-5p	36.8313	36.7547									35.9011				36.8631		36.1315				36.154		35.2098
hsa-miR-545-3p		35.9213			36.9672											36.6358			36.9758	36.5792				36.5517		35.7129
hsa-miR-662		36.6721		36.9567				35.8235											36.0254				35.8295				35.9419	36.0171
hsa-miR-433-3p		36.0759					36.0214				36.0238				35.4424						36.5317			36.6281			35.9013
hsa-miR-1258				36.6038	35.9813				36.29														36.0357	36.2486		36.9425		35.8512
hsa-miR-376a-5p	36.2502	36.4018													35.8246				36.6883		36.6093				36.857				36.5936
hsa-miR-550a-3p															36.0687	36.6898	36.3074		36.9946			36.7676	36.5497		36.1635
hsa-miR-525-3p		35.7773				36.5382							35.947			35.797				35.542							35.8475		35.5907
hsa-miR-661					35.607		34.1324								32.3468				35.7615				36.614		36.9636
hsa-miR-1				36.9723			36.6297				33.669												35.3904		35.8846			36.8683
hsa-miR-130b-5p											33.8465						36.7098				36.4299				36.2103			36.9512	36.4648
hsa-miR-590-3p						36.0332												36.7502	36.4843		35.9552	35.9087	34.4693
hsa-miR-548j-5p	36.6714				36.754		35.7647			36.8175	34.8762				36.4361
hsa-miR-1181		34.8517				35.1521					36.0249					36.6112							35.0075			35.6458
hsa-miR-23a-5p											36.0583						36.5526					36.1603	35.2062		36.7516				35.5622
hsa-miR-625-3p	36.9741					36.9124	36.6292				35.5811										36.045						35.9064
hsa-let-7f-2-3p											35.7063			36.218					35.9103				34.7112				35.6293	35.5325
hsa-miR-10a-3p				36.4501	35.8865	36.2279														36.7909						35.3407		36.0486
hsa-miR-181c-3p			35.7723				36.039								35.9093						35.7077		35.7026		34.6669
hsa-miR-888-3p				35.6429		36.0687	36.5761										35.2793	36.437											35.9391
hsa-miR-491-5p											35.9872			36.5722						36.2196			36.4279				36.1924		36.0858
hsa-miR-1538			34.185			35.749				34.8706		36.8081										35.5314
hsa-miR-379-5p			35.2602								34.2309								36.6407	35.8597		36.003
hsa-miR-379-3p					36.6454					36.5487	34.7668			36.895		36.569
hsa-miR-30d-3p			36.1408												34.8764	36.916	36.4668	36.9877
hsa-miR-20a-3p		35.2491																					34.8015		36.5094		35.0901	36.0858
hsa-miR-1908-5p		36.2058						36.548			35.2293				35.2018								36.5462
hsa-miR-511-5p				35.9616				36.7532			36.8559						35.52						36.8209
hsa-miR-133a-3p							35.693				35.3733						36.6277								35.4999				36.565
hsa-miR-203a				36.8487	35.5233																		36.8454	36.4845					36.6793
hsa-miR-378a-5p			36.4456				35.6069		36.9652		36.6599								36.1147
hsa-miR-125a-3p								35.6509										36.1258							36.0089	35.8096	36.9577
hsa-miR-323a-3p							36.1241				36.7105								36.8324		35.7982							36.9227
hsa-miR-942-5p		36.8682									36.4356				36.8469			36.81										35.8258
hsa-miR-542-5p				36.4863		36.6602									35.7101				35.807				35.8271
hsa-miR-628-3p					36.5349		36.479											35.5481	35.8951										36.4289
hsa-miR-23b-5p					36.1591		36.5486	35.944														35.948								36.8974
hsa-miR-26b-3p					36.2769				36.9999					35.9418	36.3978														36.4569
hsa-miR-193b-5p						36.0218	36.046			36.1522							36.6029						36.7186
hsa-miR-221-5p											35.8771									36.1774	36.4999	36.5515	36.3066
hsa-miR-381-3p											34.2931					35.5537						36.8754							36.8971
hsa-miR-631			36.7926	35.9791													34.5416										36.7114
hsa-miR-301b											34.6817					36.5946				36.6262	36.0529
hsa-miR-941							35.5493				34.8569									36.9216							35.6658
hsa-miR-122-3p						36.0395											36.8566						34.9863						36.4443
hsa-miR-188-3p			35.2501																36.7102			35.7444		36.2836
hsa-miR-758-3p																35.4009								36.03			35.1367		34.6507
hsa-miR-200b-3p				36.2015														35.3646		36.6756									36.2237
hsa-miR-593-3p					36.502			35.7443											36.7987								35.7663
hsa-miR-582-3p										35.5294						36.6092			35.8043				35.7152
hsa-miR-558			36.0867	35.9249																							36.1698	36.9528
hsa-miR-214-5p				35.6841						35.1098	34.9578																		35.5084
hsa-miR-503-5p	35.5688			34.9297				34.9818																				34.9256
hsa-miR-135a-3p		36.4479				36.1403			36.1471																36.7586
hsa-miR-224-5p																				36.7623		36.2606	36.6142		36.9488
hsa-miR-21-3p							36.5654				36.0012				36.4212								36.4796
hsa-miR-579-3p		36.1875					36.613														36.7213							36.5754
hsa-miR-187-5p								35.884																36.3155		35.8361	36.0724
hsa-miR-548k					36.5403		36.863							36.8577													36.4612
hsa-miR-744-3p											35.9006			36.1673	36.1787				35.9992
hsa-miR-196b-3p		35.7969					35.8358																					35.667		35.7656
hsa-miR-934															34.1714										36.7713				35.8934
hsa-miR-539-5p											34.0373											35.8488						36.164
hsa-miR-744-5p											34.6214						36.4078						36.2097
hsa-miR-577												36.9587												35.3083					36.894
hsa-miR-632		31.0908										32.8013										32.407
hsa-miR-200a-3p								35.2479															34.6323						36.2348
hsa-miR-593-5p	36.2239						35.9289														34.8704
hsa-miR-411-3p											36.8958		35.6971										36.8428
hsa-miR-361-3p		35.9712									35.6383												34.7991
hsa-miR-193a-3p														36.5234									36.5995						35.5558
hsa-miR-1237-3p			36.6033	35.7492																	35.5465
hsa-miR-18a-3p						36.8572									36.2905				35.7546
hsa-miR-634															36.4324											35.7781	36.8525
hsa-miR-619-3p			35.833			34.7809										35.2456
hsa-miR-1912						35.0746	35.1741												36.0108
hsa-miR-570-3p			35.9922							36.976						36.5925
hsa-miR-518c-5p	35.7525				36.657													36.5516
hsa-miR-1471				36.8042		36.0775																					35.8974
hsa-miR-7-5p		35.8049									35.9605										36.698
hsa-miR-24-1-5p											36.845				36.0859													36.877
hsa-miR-502-5p															36.8616								36.0558					36.7124
hsa-miR-101-5p							36.7583				36.148								36.9494
hsa-miR-135a-5p																			35.8792		36.6082		36.5813
hsa-miR-1254						35.4989			36.1638	36.0359
hsa-miR-26a-1-3p		36.506		36.0919													35.8606
hsa-miR-212-3p										36.7074	36.107																		36.4409
hsa-miR-645						36.2714																			36.4993				36.823
hsa-miR-602								36.3131									36.8397										36.5873
hsa-miR-649			36.9642	36.931															36.5394
hsa-miR-571								35.9664									35.4996			35.7381
hsa-miR-651-5p							36.0201													36.3297			36.0946
hsa-miR-181a-3p					36.588						36.5449									36.8207
hsa-miR-216a-5p											36.4951									36.6147				36.6771
hsa-miR-181a-2-3p						35.8147									35.7764			35.6554
hsa-miR-646															32.7291												36.2017
hsa-miR-340-3p											35.1589																			36.8055
hsa-miR-891a-5p										35.4748																				36.9978
hsa-miR-19b-1-5p					36.3703						34.9624
hsa-miR-25-5p																	35.7177											34.347
hsa-miR-887-3p																				35.434	36.691
hsa-miR-181d-5p											36.9045						35.7625
hsa-miR-562																						35.066	36.197
hsa-miR-194-3p		34.8851																		36.0079
hsa-miR-143-5p							35.1613																				36.2455
hsa-miR-1185-5p						36.9566															35.956
hsa-miR-487a-3p											35.8461				36.8402
hsa-miR-20b-5p		35.8087					36.7849
hsa-miR-431-3p																							35.9037						36.8005
hsa-miR-610				35.085																				35.9054
hsa-miR-760		34.8551																					35.66
hsa-miR-33b-3p		35.5863		36.2761
hsa-miR-145-5p											31.1773												31.7773
hsa-miR-885-3p												37					36.4016
hsa-miR-19a-5p											34.8946																		35.4928
hsa-miR-7-2-3p															36.0353				36.6096
hsa-miR-616-5p							36.9826				36.4353
hsa-miR-1183				36.3442						36.8843
hsa-miR-103b		36.2986				36.8281
hsa-miR-875-5p																									36.5992		36.0747
hsa-miR-623	36.4159														36.8904
hsa-let-7e-3p		35.5513					35.0784
hsa-miR-199b-5p																							36.2743						36.743
hsa-miR-663a							33.1722	33.6266
hsa-miR-1914-3p															36.6098				36.1586
hsa-miR-629-3p				35.9077				36.3398
hsa-miR-618																			36.286										36.7177
hsa-miR-1272	36.4571																										36.8696
hsa-miR-302e	36.1164												35.7195
hsa-miR-2113	33.6847																					34.0027
hsa-miR-299-5p											35.8299															36.1383
hsa-miR-323a-5p															35.6691		35.366
hsa-miR-95-3p								36.7773			36.4951
hsa-miR-409-5p									36.7272		36.4651
hsa-miR-1911-5p				36.3752																				36.6265
hsa-miR-191-3p															36.7444								36.5086
hsa-miR-548l				36.4187								36.6413
hsa-miR-1227-3p		35.234						35.0244
hsa-miR-889-3p															36.7483	36.9469
hsa-miR-218-5p					35.9847									36.1716
hsa-miR-138-5p										36.3141													36.1377
hsa-miR-196b-5p											35.5427								35.7111
hsa-miR-330-5p								35.5451			35.6657
hsa-miR-490-5p																				35.7807		35.6825
hsa-miR-181c-5p											36.7985					36.702
hsa-miR-29b-2-5p							36.5308														36.6245
hsa-miR-1238-3p																					36.952								36.8703
hsa-miR-449b-3p			36.7007							36.7616
hsa-miR-1468-5p																36.2307										36.1764
hsa-miR-499a-3p																		36.711						36.7439
hsa-miR-1255b-5p															36.8497															36.8213
hsa-miR-944																					36.2507
hsa-miR-9-3p																							36.9892
hsa-miR-936																											36.0444
hsa-miR-92b-3p											36.5486
hsa-miR-892a																	36.9226
hsa-miR-873-5p																	36.53
hsa-miR-770-5p															34.8295
hsa-miR-769-3p								36.8217
hsa-miR-767-3p						36.4495
hsa-miR-765															36.4931
hsa-miR-761																											36.6749
hsa-miR-708-5p																					36.547
hsa-miR-675-5p															35.3561
hsa-miR-675-3p																35.3707
hsa-miR-671-5p																								35.7368
hsa-miR-664a-3p																							36.5686
hsa-miR-658																		36.7389
hsa-miR-654-5p											33.7276
hsa-miR-652-3p											29.9802
hsa-miR-650																							36.95
hsa-miR-641															36.4593
hsa-miR-638													36.8929
hsa-miR-637							35.8586
hsa-miR-628-5p					36.4995
hsa-miR-624-5p																										31.9375
hsa-miR-621																													36.6072
hsa-miR-616-3p																	36.1023
hsa-miR-615-3p							34.6457
hsa-miR-608									35.8118
hsa-miR-605-5p									34.9972
hsa-miR-601										36.6086
hsa-miR-591							36.5868
hsa-miR-589-5p																							36.1808
hsa-miR-578	36.8068
hsa-miR-576-3p							36.8185
hsa-miR-569					36.5671
hsa-miR-561-3p			35.6968
hsa-miR-556-3p																		36.179
hsa-miR-554															34.7869
hsa-miR-550a-5p					35.7865
hsa-miR-548n					36.8903
hsa-miR-548i																	36.823
hsa-miR-548e-3p																											36.4489
hsa-miR-548d-5p																											36.7596
hsa-miR-548d-3p											36.8613
hsa-miR-548b-3p																											35.7036
hsa-miR-548a-5p						35.8522
hsa-miR-526b-3p																										36.4062
hsa-miR-520h															36.8042
hsa-miR-520f-3p																									36.5619
hsa-miR-519d-3p																									36.8443
hsa-miR-518e-3p																				36.9834
hsa-miR-517a-3p														36.804
hsa-miR-517-5p																				35.9977
hsa-miR-500a-5p																							36.3454
hsa-miR-485-3p											32.8117
hsa-miR-455-5p																							36.5981
hsa-miR-455-3p																						33.3556
hsa-miR-454-5p																	36.4592
hsa-miR-452-5p																													36.2085
hsa-miR-452-3p								32.2993
hsa-miR-449a																							36.4943
hsa-miR-369-5p											36.273
hsa-miR-365b-5p																								36.497
hsa-miR-34c-3p																	35.9405
hsa-miR-34b-5p																								36.7522
hsa-miR-34b-3p																		36.9644
hsa-miR-33a-3p																						36.8484
hsa-miR-330-3p											36.4395
hsa-miR-31-5p														36.9296
hsa-miR-30c-1-3p																					36.6438
hsa-miR-224-3p																									36.6877
hsa-miR-219a-1-3p																								36.9871
hsa-miR-217		36.4018
hsa-miR-20b-3p		36.7949
hsa-miR-208a-3p																	36.3112
hsa-miR-195-3p										36.9735
hsa-miR-192-3p																											36.9132
hsa-miR-190a-5p																			35.6594
hsa-miR-18b-3p															36.0747
hsa-miR-187-3p																		35.7714
hsa-miR-185-3p											35.7976
hsa-miR-155-3p															36.8276
hsa-miR-154-3p											35.5652
hsa-miR-146b-3p																													35.8606
hsa-miR-141-5p																					35.8608
hsa-miR-138-1-3p																									36.3003
hsa-miR-1296-5p																												34.9983
hsa-miR-1265																		36.8594
hsa-miR-1248																											35.9683
hsa-miR-1244									36.8664
hsa-miR-1224-3p															32.7466
hsa-miR-1206															36.0776
hsa-miR-1204															36.2936
hsa-miR-1203																										36.4939
hsa-miR-10a-5p																							36.7374
hsa-miR-105-5p																					35.5161
hsa-miR-105-3p									35.9685
hsa-let-7a-3p																				36.1233
hsa-miR-99a-3p
hsa-miR-9-5p
hsa-miR-943
hsa-miR-935
hsa-miR-933
hsa-miR-92b-5p
hsa-miR-92a-2-5p
hsa-miR-891b
hsa-miR-876-5p
hsa-miR-876-3p
hsa-miR-874-3p
hsa-miR-708-3p
hsa-miR-671-3p
hsa-miR-668-3p
hsa-miR-659-3p
hsa-miR-655-3p
hsa-miR-647
hsa-miR-643
hsa-miR-642a-5p
hsa-miR-640
hsa-miR-639
hsa-miR-630
hsa-miR-620
hsa-miR-615-5p
hsa-miR-611
hsa-miR-609
hsa-miR-604
hsa-miR-600
hsa-miR-595
hsa-miR-592
hsa-miR-589-3p
hsa-miR-585-3p
hsa-miR-584-5p
hsa-miR-572
hsa-miR-555
hsa-miR-551b-5p
hsa-miR-548h-5p
hsa-miR-548c-5p
hsa-miR-548c-3p
hsa-miR-544a
hsa-miR-541-5p
hsa-miR-541-3p
hsa-miR-526b-5p
hsa-miR-525-5p
hsa-miR-524-5p
hsa-miR-523-3p
hsa-miR-520g-3p
hsa-miR-520d-3p
hsa-miR-520a-5p
hsa-miR-519e-3p
hsa-miR-519a-3p
hsa-miR-518f-3p
hsa-miR-518e-5p
hsa-miR-518d-5p
hsa-miR-517c-3p
hsa-miR-516b-5p
hsa-miR-515-3p
hsa-miR-514a-3p
hsa-miR-513b-5p
hsa-miR-509-3p
hsa-miR-505-5p
hsa-miR-504-5p
hsa-miR-494-3p
hsa-miR-493-3p
hsa-miR-491-3p
hsa-miR-490-3p
hsa-miR-483-3p
hsa-miR-450b-5p
hsa-miR-448
hsa-miR-432-3p
hsa-miR-429
hsa-miR-381-5p
hsa-miR-380-5p
hsa-miR-380-3p
hsa-miR-377-5p
hsa-miR-373-5p
hsa-miR-373-3p
hsa-miR-371a-5p
hsa-miR-362-5p
hsa-miR-361-5p
hsa-miR-34a-3p
hsa-miR-346
hsa-miR-345-5p
hsa-miR-335-3p
hsa-miR-331-5p
hsa-miR-329-3p
hsa-miR-32-3p
hsa-miR-323b-5p
hsa-miR-31-3p
hsa-miR-30b-3p
hsa-miR-302f
hsa-miR-302d-5p
hsa-miR-302d-3p
hsa-miR-302c-3p
hsa-miR-302a-3p
hsa-miR-300
hsa-miR-299-3p
hsa-miR-298
hsa-miR-27b-5p
hsa-miR-27a-5p
hsa-miR-219a-2-3p
hsa-miR-212-5p
hsa-miR-211-5p
hsa-miR-2110
hsa-miR-208b-3p
hsa-miR-206
hsa-miR-205-5p
hsa-miR-2053
hsa-miR-204-5p
hsa-miR-198
hsa-miR-1914-5p
hsa-miR-190b
hsa-miR-1909-3p
hsa-miR-186-5p
hsa-miR-182-3p
hsa-miR-1539
hsa-miR-153-3p
hsa-miR-149-5p
hsa-miR-148b-5p
hsa-miR-147b
hsa-miR-147a
hsa-miR-146a-3p
hsa-miR-139-3p
hsa-miR-138-2-3p
hsa-miR-132-5p
hsa-miR-1271-5p
hsa-miR-1270
hsa-miR-1269a
hsa-miR-1260a
hsa-miR-125b-2-3p
hsa-miR-125b-1-3p
hsa-miR-125a-5p
hsa-miR-1253
hsa-miR-124-3p
hsa-miR-1243
hsa-miR-1205
hsa-miR-1200
hsa-miR-10b-3p
hsa-miR-106b-3p
hsa-let-7b-3p
hsa-let-7a-2-3p
